# Supplementary material for: Risk of hepatitis B virus reactivation in the treatment of HBsAg and HBV DNA double-negative lymphoma patients
Source: PLoS One. 2025 Sep 17;20(9):e0332421. doi: 10.1371/journal.pone.0332421 (PMC12443279; doi:10.1371/journal.pone.0332421)
Supplement: S1 File — (XLSX) [file pone.0332421.s001.xlsx]

## Sheet: Sheet1
Patient1
Treament time (M)	0	3	6	9
HBsAg (COI)	0.329	0.329	0.515	2.94
HBcAb (COI)	1.5	1.06	2.16	2.25
HBV DNA (IU/mL)	<20.00	<20.00	<20.00	5660
Patient2
Treament time (M)	0	2	3	5	6	7	10
HBsAg (COI)	0.516	0.442	0.393	0.367	0.679	0.342	0.546
HBcAb (COI)	1.3	0.596	0.477	0.317	0.76	0.664	0.984
HBV DNA (IU/mL)	<20.00	<20.00	<20.00	<20.00	<20.00	<20.00	40.8
Patient3
Treament time (M)	0	3	6	17	21
HBsAg (COI)	0.509	0.466	0.478	0.228	0.35
HBcAb (COI)	1.63	1.62	1.7	1.82	1.68
HBV DNA (IU/mL)	<20.00	<20.00	<20.00	<20.00	283
